# Supplementary material for: Highly Water Dispersible Functionalized Graphene by Thermal Thiol-Ene Click Chemistry
Source: Materials (Basel). 2021 May 25;14(11):2830. doi: 10.3390/ma14112830 (PMC8198566; doi:10.3390/ma14112830)
Supplement: Supplementary file 1 [file materials-14-02830-s001.zip]

Archive with 1 entries (1 files):
- materials-1212894-supplementary.pdf
